# Supplementary material for: Identification of two novel pathogenic variants of the NR1H4 gene in intrahepatic cholestasis of pregnancy patients
Source: BMC Med Genomics. 2022 Apr 18;15:90. doi: 10.1186/s12920-022-01240-w (PMC9017038; doi:10.1186/s12920-022-01240-w)
Supplement: Supplementary file 1 — Additional file 1. DNA sanger sequencing electropherograms of two novel mutations (p.S145F and p.M185L) in the NR1H4 gene. [file 12920_2022_1240_MOESM1_ESM.zip › Supplementary file/NR1H4 p.S145F/NNR1H4.1R1H4-R.0327-D102-D06.D10.seq]

TATGTGGTATCCAGAGGCTCTGTCTCCACAAACAACACACAGCTCATCCCCTTTGATCCTCCCTGCTGACGCGCCCATGC
GGGGCTTCTTTGTTACAGGCATCTCTGCTACCTCAGTTTCTCCCTGGTAGAGAGTCTCAGCTGGCATACGCCTGAGTTCA
TATATTCCAGGAGAGTACCACTCTTCAGGCTGCTGGGGGTAGAAACCCAGGTTGGAATAATAGGATGACGAGGAAATCTG
TGGTTGAACTTGGGGAAACTGAACATTGCTGTATTGCGAGTATGGTTA
